# Supplementary material for: Night Work and Social Jet Lag: Pathways to Arterial Stiffness?
Source: Clocks Sleep. 2025 Mar 3;7(1):10. doi: 10.3390/clockssleep7010010 (PMC11941686; doi:10.3390/clockssleep7010010)
Supplement: Supplementary file 1 [file clockssleep-07-00010-s001.zip]

Archive with 1 entries (1 files):
- clockssleep-3426956-supplementary.pdf
